# Supplementary material for: Pitavastatin Calcium Confers Fungicidal Properties to Fluconazole by Inhibiting Ubiquinone Biosynthesis and Generating Reactive Oxygen Species
Source: Antioxidants (Basel). 2024 May 29;13(6):667. doi: 10.3390/antiox13060667 (PMC11200976; doi:10.3390/antiox13060667)
Supplement: Supplementary file 1 [file antioxidants-13-00667-s001.zip]

Archive with 4 entries (4 files):
- Supplementary Figures Revised.pdf
- Table S1 Primers used in this study.xlsx
- Table S2 Strains used in this study.xlsx
- Table S3 compounds used in this study.xlsx
