# Supplementary material for: Pitavastatin Calcium Confers Fungicidal Properties to Fluconazole by Inhibiting Ubiquinone Biosynthesis and Generating Reactive Oxygen Species
Source: Antioxidants (Basel). 2024 May 29;13(6):667. doi: 10.3390/antiox13060667 (PMC11200976; doi:10.3390/antiox13060667)
Supplement: Supplementary file 1 [file antioxidants-13-00667-s001.zip › Table S1 Primers used in this study.xlsx]

## Sheet: Sheet1
Table S1. Primers used in this study
NO.	Gene Accession NO.	Gene name	Primer name	Primer sequence (5'to3')
Primers for genes deletion
1	3646509	ERG1	ERG1 P1	CACGTCCTCGTTCCTCCCCA
2			ERG1 P3	cacggcgcgcctagcagcggGATGGACTGGCACTATTCTC
3			ERG1 P4	gtcagcggccgcatccctgcTTGTAAGATAGAGAGACTAG
4			ERG1 P6	TGACTTGTACTAGACAGTGG
5	3639347	ERG2	ERG2 P1	TCGGATAAGTTGCCTTGATG
6			ERG2 P3	cacggcgcgcctagcagcggAATTGATACGTTTCGACTCT
7			ERG2 P4	gtcagcggccgcatccctgcTTGTTAATAGAGGGGGCACG
8			ERG2 P6	TCAATCATACTAACTAATAC
9	3644776	ERG3	ERG3 P1	TGTTTGGCTTTAATCTTTGC
10			ERG3 P3	cacggcgcgcctagcagcggAGCTAAACCGAATCCGAAAG
11			ERG3 P4	gtcagcggccgcatccctgcTTGGTACATCTTTGTTTTGG
12			ERG3 P6	TGAAATTACTTACAATATGG
13	3640511	ERG4	ERG4 P1	CTGTCAAACACACATATGCA
14			ERG4 P3	cacggcgcgcctagcagcggTTGTTTAATGATATTTTCAA
15			ERG4 P4	gtcagcggccgcatccctgcGACTTTGTAGAGTTTGCTAA
16			ERG4 P6	GCCTTGAGTTCTGTGATTGG
17	3641400	ERG5	ERG5 P1	GCCTGGTCAATCACGTGACC
18			ERG5 P3	cacggcgcgcctagcagcggTCGACCTCTGTTGAATTCAT
19			ERG5 P4	gtcagcggccgcatccctgcAGAGAGGGAAATAAGTAGGT
20			ERG5 P6	TGTGTACAGAACCATCTCAC
21	3636655	ERG6	ERG6 P1	AGAGATTACAAGACCGGACG
22			ERG6 P3	cacggcgcgcctagcagcggTGTTAATGAGTTGAATCTTA
23			ERG6 P4	gtcagcggccgcatccctgcTGGGGCTTGACAAACAACAA
24			ERG6 P6	CACACTCTATATCGTTGTTC
25	3635761	ERG7	ERG7 P1	CCTCTAACTTCCGTTTTGCC
26			ERG7 P3	cacggcgcgcctagcagcggTTGTCAATGTTCCAGGGTGT
27			ERG7 P4	gtcagcggccgcatccctgcGTAGTCGTGCATGTTTTCAA
28			ERG7 P6	TGCTGGTGCCTTTGGTGTAA
29	3635640	ERG8	ERG8 P1	TTCCACCCAGCATCGCTAAA
30			ERG8 P3	cacggcgcgcctagcagcggTGCCAATTGATGATCGGAGA
31			ERG8 P4	gtcagcggccgcatccctgcAATATCACTAGGATATGTCT
32			ERG8 P6	CGTGTGACGAAAATGCCAAC
33	3634859	ERG12	ERG12 P1	GCCAAGTAGGGGTCTTGACA
34			ERG12 P3	cacggcgcgcctagcagcggTAGTTATATTGTCAAAAAGG
35			ERG12 P4	gtcagcggccgcatccctgcTGCTAAAAAGTTTAATAGAG
36			ERG12 P6	ACCCCTATCATGGTCATTCC
37	3641881	ERG13	ERG13 P1	GTTCTCGGAGGTGAGGTGAG
38			ERG13 P3	cacggcgcgcctagcagcggATGTAATTTTAGATCTGATT
39			ERG13 P4	gtcagcggccgcatccctgcATAAATATATGTGTATATCT
40			ERG13 P6	AAACCAGGTTTGAAGGACCG
41	3645440	ERG20	ERG20 P1	TTTACGCGTATCAGCCGCTG
42			ERG20 P3	cacggcgcgcctagcagcggTGTGAAGTGAATGAGTTGGT
43			ERG20 P4	gtcagcggccgcatccctgcAGAGTTGTCCATAGAGATAT
44			ERG20 P6	GGGGGCTGCTTATAATGCTG
45	3647716	ERG24	ERG24 P1	GGAAGACATAGCTATGTCCC
46			ERG24 P3	cacggcgcgcctagcagcggTGAAAGTTAACTTTGGTTAG
47			ERG24 P4	gtcagcggccgcatccctgcCAAGGAAAGCGAATACTTTTC
48			ERG24 P6	TGGTACAGTAGTTAAACATG
49	3644933	ERG25	ERG25 P1	GTCAAGGAGCATAACAGGAC
50			ERG25 P3	cacggcgcgcctagcagcggTATAAACTTCAAACAAACAA
51			ERG25 P4	gtcagcggccgcatccctgcAGAGAGAGAGAGTACATGTG
52			ERG25 P6	GATGCTGTACAATTGAGTGA
53	3642803	ERG26	ERG26 P1	GTCCAGCTTCCGTATGATTG
54			ERG26 P3	cacggcgcgcctagcagcggGGCAATAGAAAGAAATGCTG
55			ERG26 P4	gtcagcggccgcatccctgcTTAGTCAAATGTGGTTTATG
56			ERG26 P6	ATGAGATCAAGAGCCACGTC
57	3640432	ERG27	ERG27 P1	GCTAATACTGATGAAGGATC
58			ERG27 P3	cacggcgcgcctagcagcggAGCTAGATGTGTTGCAAGCG
59			ERG27 P4	gtcagcggccgcatccctgcGTGATTCAAGATAGGATGATC
60			ERG27 P6	ATCGCAACAGCATCCGCATC
61	3637894	IDI1	IDI1 P1	CCGACCAACCAACCAACCAA
62			IDI1 P3	cacggcgcgcctagcagcggATCGTATAATATAACTTATT
63			IDI1 P4	gtcagcggccgcatccctgcGTTTAAGTAGTTAAAAGAGA
64			IDI1 P6	CGGGGGTACTTGGATATTTG
65	3639328	CMP1	CMP1-AID P1	GCTTCACCTCATCCTTATTG
66			CMP1-AID P3	cacggcgcgcctagcagcggAGCTTGTTTCTTTTCTTCTA
67			CMP1-AID P4	gtcagcggccgcatccctgcACTTTCTTTTGCCCCTGTTT
68			CMP1-AID P6	CCCTGTTGTTGTTGTTGCCA
69			CMP1 P1	TGGTGAATATCACACGACTC
70			CMP1 P3	cacggcgcgcctagcagcggGATGATAATGGGGAGCCAGA
71			CMP1 P4	gtcagcggccgcatccctgcACTTTCTTTTGCCCCTGTTT
72			CMP1 P6	TCCCTGTTGTTGTTGTTGCC
73	3641571	ERG11	ERG11 P1	GGGTTATTTGAGAACAGCCA
74			ERG11 P3	cacggcgcgcctagcagcggATTGAGTTATGATCTTCTTG
75			ERG11 P4	gtcagcggccgcatccctgcTAAAACGGCAACTTTCTTTC
76			ERG11 P6	TAGCAGATGATGCTGGAACC
77	3637839	NCP1	NCP1 P1	ATGTACGTTTCGGCACTCGC
78			NCP1 P3	cacggcgcgcctagcagcggTAAGTCGAAATGATCTCAAT
79			NCP1 P4	gtcagcggccgcatccctgcATGAGATTGGAAGCAAAAAA
80			NCP1 P6	ACGGGAATCAGTGGGCTGGC
81	3644687	HMG1	HMG1 P1	CACCAACCTTCCTCTTCCCT
82			HMG1 P3	cacggcgcgcctagcagcggAATGGATCTCTCTAACTAAT
83			HMG1 P4	gtcagcggccgcatccctgcATAAATTTATATATACAAAT
84			HMG1 P6	CTGAAACCAACTACGGTTCC
85			Universal primer 2	ccgctgctaggcgcgccgtgACCAGTGTGATGGATATCTGC
86			Universal primer 5	gcagggatgcggccgctgacAGCTCGGATCCACTAGTAACG
Primers for diagnosising the genes null mutants
87	3646509	ERG1	ERG1 Ucheck	CTGCTCATCATTTGAGGCGC
88			ERG1 Dcheck	CATACCTCGGAAATGAAAGG
89	3639347	ERG2	ERG2 Ucheck	CGTATCCCTTCGTCGTCGTC
90			ERG2 Dcheck	GTGTATTACAGAATGAATAC
91	3644776	ERG3	ERG3 Ucheck	GTAGCCATAGGAAGACTACG
92			ERG3 Dcheck	ACAGATCCATGTAACCCTTG
93	3640511	ERG4	ERG4 Ucheck	CATAGCATAGATATTGCTTG
94			ERG4 Dcheck	TGATGAAGGTAGAGGTCCAC
95	3641400	ERG5	ERG5 Ucheck	GTGGGGCAACGCGTAACAAC
96			ERG5 Dcheck	ACACCCGAGGTTGCTCCATC
97	3636655	ERG6	ERG6 Ucheck	ATATCATTGGGAACGAGACG
98			ERG6 Dcheck	GGGTAGAAGAAGTCTAGACG
99	3635761	ERG7	ERG7 Ucheck	GCAGGATTCACGTGAATGAA
100			ERG7 Dcheck	CTTTTGGTATTCTCGCAGCC
101	3635640	ERG8	ERG8 Ucheck	CCCATATCCCCAAGACCAAT
102			ERG8 Dcheck	ATTTGTGTATCGACCACGGG
103	3634859	ERG12	ERG12 Ucheck	GATGGTTTAACTTCCTGGCG
104			ERG12 Dcheck	AAGCAGCCTGGTATGCTGTA
105	3641881	ERG13	ERG13 Ucheck	TTCTTTATTCCACGCCTTGC
106			ERG13 Dcheck	CCCACTACCAACCTACATGA
107	3645440	ERG20	ERG20 Ucheck	TTTCCAGCCAACCAACCAAC
108			ERG20 Dcheck	ACTTATATGGGCTGGTGGGG
109	3647716	ERG24	ERG24 Ucheck	GTGAGTTGTGCTCTCGTATC
110			ERG24 Dcheck	CCTAAGTTCACCAGTGGTCA
111	3644933	ERG25	ERG25 Ucheck	GGTAGCGAGGACATCATCAC
112			ERG25 Dcheck	TTATCGATTGCCTCCGTTGG
113	3642803	ERG26	ERG26 Ucheck	GGAATCAGCCAATGAAGGGT
114			ERG26 Dcheck	CCAAATCCGCAGTTCAAGCG
115	3640432	ERG27	ERG27 Ucheck	CTCAGCTTCGTCGTCAATCG
116			ERG27 Dcheck	TGAGTTCGATAGACAAAGAC
117	3637894	IDI1	IDI1 Ucheck	CGAGTCTAGCATTCAACCGA
118			IDI1 Dcheck	TGTTCATCTCACGACCACAG
119	3639328	CMP1	CMP1-AID Ucheck	CGACCAAGGGGTTAATGTGT
120			CMP1-AID Dcheck	ACTGCCAAGTTCCTCCTATC
121			CMP1 Ucheck	GGGGTCCAACTTGTGATGGA
122			CMP1 Dcheck	AAGATCTGAGATCTTCTGCC
123	3641571	ERG11	ERG11 Ucheck	CTGGATGCATAACAACAACA
124			ERG11 Dcheck	GGAACTTTCCCATCACCTTC
125	3637839	NCP1	NCP1 Ucheck	GAGCTTCTTCGTTCCAACTG
126			NCP1 Dcheck	CCCCAGAAGCAAAATTGCAC
127	3644687	HMG1	HMG1 Ucheck	CCAAGCTACCAAGGCAAACA
128			HMG1 Dcheck	CGAAATCGTGTTGCAGCATC
129	8048008	HIS1	HIS1 Left	ATTAGATACGTTGGTGGTTC
130			HIS1 Right	AACACAACTGCACAATCTGG
131	8049225	ARG4	ARG4 Left	ACACAGAGATACCTTGTACT
132			ARG4 Right	ACGGAGTACCACATACGATG
Primers for ectopic overexpression of genes
133	3646489	UPC2	UPC2 OverF1	AGGTAATCATTGTCAATGATGATGACAGTGAAACAA
134			UPC2 OverR1	CAATGGCACTACAGCCTATTTCATATTCATAAACCC
135	3635640	ERG8	ERG8 OverF1	AGGTAATCATTGTCAATGTCAAAAGCATTTAGTGCA
136			ERG8 OverR1	CAATGGCACTACAGCTTATAAACCTATATAGTCTTC
137	3637894	IDI1	IDI1 OverF1	AGGTAATCATTGTCAATGTCATCAGAATACGCCAAA
138			IDI1 OverR1	CAATGGCACTACAGCTCAGAGTAAACGATGGATTTC
139			CaP19	gctgtagtgccattgCATTGTTCACCACAAATGTTTCT
140			CaP28	tgacaatgattacctATGGTAGCGATGCACGGT
141			VP18	ATCCACTGTGCTCCGAAAAC
142			VP26	TGCCTTGGGTGGCTATTTTA
143			CaP22	TTGGACGCAGCCAAATCAC
144			CaP23	TGAGTTCAAATGGCACACCAA
145			VP28	ACCCCAAACATTTTGACTCG
146			VP29	TCAGTTGATGTCCATGTTGTCA
147			VP30	CGCAGGAAAGAACATGTGAG
148			VP31	AACTGGAACACCAATGACAGG
Primers for Tet-off promoter to genes
149	3644687	HMG1	Tet-HMG1 F1	TTCTAGAGTTAGGGTTTAAGTTATTAGTTAGAGAGATCCTGCCACCTGACGTCTAAGAA
150			Tet-HMG1 F2	AAATAAAAAAAAAAGAAGACAACACCTGCTAATAGTTGTTTCTAGAGTTAGGGTTTAAG
151			Tet-HMG1 R1	TGCTATAGCACCAGTCACTTCTGTTAGAAAACTAAGCATCGGTATGACCATGATTACCT
152			Tet-HMG1 R2	TACAACCATGAATTGAATTGGTCGACGAGCAGAAGTTTGTGCTATAGCACCAGTCACTT
153	3635640	ERG8	Tet-ERG8 F1	TTCAGATCTGAACATTTCTTTTTCTCCGATCATCAATTGTGCCACCTGACGTCTAAGAA
154			Tet-ERG8 F2	AAAAAGACAGAACAGTAGATTCCAACTTCAGAATATTCATTCAGATCTGAACATTTCTT
155			Tet-ERG8 R1	AAGAAATGCTTTTCCAGGTGCACTAAATGCTTTTGACATCGGTATGACCATGATTACCT
156			Tet-ERG8 R2	AGCATCATAAATTGGCTCAAGAACCAAATATCCACCAGCAAGAAATGCTTTTCCAGGTG
157	3637894	IDI1	Tet-IDI1 F1	GCATCTTACTTTACTGGATTTGAATAAGTTATATTATACTGCCACCTGACGTCTAAGAA
158			Tet-IDI1 F2	TTGAACTTTCTTTTGTTTTCATTTTTTATTCTTGATTTTGCATCTTACTTTACTGGATT
159			Tet-IDI1 R1	AGAAAGACTAGCAACTAATTTGGCGTATTCTGATGACATCGGTATGACCATGATTACCT
160			Tet-IDI1 R2	GGGGGTAACTTCTGGCCATTTGGTTAAAATATCTTGATTAGAAAGACTAGCAACTAATT
161	3635237	CDR1	Tet-CDR1 F1	TGTACTTAATAATTTCTTTAAAAGGTCAAAAACGAAAAATGCCACCTGACGTCTAAGAA
162			Tet-CDR1 F2	TTTATTCTTTTATATCACATATATATTCTATTTATTTTTTGTACTTAATAATTTCTTTA
163			Tet-CDR1 R1	TTTAGATTCATCTTGCGACGACATCTTAGAATCTGACATCGGTATGACCATGATTACCT
164			Tet-CDR1 R2	GTTTTCTGAAGAAGAGTCTTGACTAATTGCCTTTTCTAATTTAGATTCATCTTGCGACG
165	3646493	ENO1	Tet-ENO1 F1	CTTCATTCAATCATCAATTGATAATTCAGGAATATTACATGCCACCTGACGTCTAAGAA
166			Tet-ENO1 F2	CTGTTTCTATTTCTTTCCTTTTCTCCCTTTTTTTTAATTCTTCATTCAATCATCAATTG
167			Tet-ENO1 R1	GTAGACGTATCTGGCGTGGATTTTAGTGGCGTAAGACATCGGTATGACCATGATTACCT
168			Tet-ENO1 R2	GGTGAAATCAACTTCAACGGTTGGGTTACCTCTGGAGTCGTAGACGTATCTGGCGTGGA
169	3635640	ERG8	Tet-ERG8 VP16 Up	GCTTGGGTATCTGCTGTTATTC
170			Tet-ERG8 VP17 Dn	GGGAACTTCTCAGGATCACTTT
171	3637894	IDI1	Tet-IDI1 VP16 Up	AATGGTGTGTATGGTTGGTATC
172			Tet-IDI1 VP17 Dn	ATTCGTCACCACTTGGTGATTT
173	3644687	HMG1	Tet-HMG1 VP16 Up	TTCCAAGCTACCAAGGCAAACA
174			Tet-HMG1 VP17 Dn	TGCATACCACATACCAAGATAGGC
175	3635237	CDR1	Tet-CDR1 VP16 Up	TTGTAGTTGAGACGGATATCGG
176			Tet-CDR1 VP17 Dn	AACAATGTGGAACAACCAGCAC
177	3646493	ENO1	Tet-ENO1 VP16 Up	AGATGGAAAGCGACCTACCTTC
178			Tet-ENO1 VP17 Dn	CTTCTGAACCAATTCTCAAAGCTT
179			VP16	AATGCCAATACTCCTCTTTCTC
180			VP17	TCAACAAACTCTTTCAACTTCTCA
Primers for qRT-PCR
181	3648275	ERG10	qRT-ERG10 Up	TGAAGCCGCCAGAAATCC
182			qRT-ERG10 Down	ACCCAAGGCAACAGCACC
183	3641881	ERG13	qRT-ERG13 Up	TCTAAATCCGTCAAGTCG
184			qRT-ERG13 Down	ATCACCAGCAACAACAAT
185	3644687	HMG1	qRT-HMG1 Up	GACAAGATCCAGCTCAAA
186			qRT-HMG1 Down	GGACCACGAACACCTAAT
187	3634859	ERG12	qRT-ERG12 Up	GGCGACTAAATTGACAGG
188			qRT-ERG12 Down	GTGGCATCGTCTAAATCTTC
189	3635640	ERG8	qRT-ERG8 Up	GCTCAGAAACACCCAAAT
190			qRT-ERG8 Down	AATCGCAACAGTCAAAGG
191	3637894	IDI1	qRT-IDI1 Up	TGACGAATCTTCCAAATG
192			qRT-IDI1 Down	GTCCAAGTTATCCCACCA
193	3645440	ERG20	qRT-ERG20 Up	AACATTTCCGTCAAGATC
194			qRT-ERG20 Down	TGCCACGGGTAAATAAAA
195	3643913	ERG9	qRT-ERG9 Up	ATCCCTTTGTTGCGTGAA
196			qRT-ERG9 Down	CCATACCATTACCCATTT
197	3646509	ERG1	qRT-ERG1 Up	AAAACCTCCTTCTGCTGC
198			qRT-ERG1 Down	CCAACTGTCATACCACCC
199	3635761	ERG7	qRT-ERG7 Up	GACATCAGGGACGAAATA
200			qRT-ERG7 Down	TTGGCAAAGTAAGTAAGC
201	3641571	ERG11	qRT-ERG11 Up	AAGAATCCCTGAAACCAA
202			qRT-ERG11 Down	ATGTCTACCACCACCAAA
203	3637839	NCP1	qRT-NCP1 Up	CGGTAACGATAAGCAAGA
204			qRT-NCP1 Down	CGAGTAGTAACGAGGTGT
205	3647716	ERG24	qRT-ERG24 Up	TTGGTGACTTAGCGTGGGT
206			qRT-ERG24 Down	TGCTGAGCGGAAGATGTA
207	3635716	ERG251	qRT-ERG251 Up	GCCGTTGATTCTCATTCT
208			qRT-ERG251 Down	TAGCTCGACTATTTCTTTCT
209	3642803	ERG26	qRT-ERG26 Up	TTAGTCTACACCTCCTCAG
210			qRT-ERG26 Down	TCATTATCGTTGGCTTTC
211	3640432	ERG27	qRT-ERG27 Up	CCCAACTAAAGTAAACAAG
212			qRT-ERG27 Down	CAATCTATGCCTCCGTAT
213	3638833	ERG28	qRT-ERG28 Up	CTCCATTATCAGCAAGAA
214			qRT-ERG28 Down	CAAATACATCCAAACCAA
215	3636655	ERG6	qRT-ERG6 Up	TTGTGGTGTAGGTGGTCC
216			qRT-ERG6 Down	CTTCAATGGCATAAACAG
217	3639347	ERG2	qRT-ERG2 Up	TAATAATGCTGGTGGTGC
218			qRT-ERG2 Down	GGTAAATAAACTTCGGGAAT
219	3644776	ERG3	qRT-ERG3 Up	ATGAATGTACTGGTGGTT
220			qRT-ERG3 Down	GCAATGGGAATAATAATGG
221	3640511	ERG4	qRT-ERG4 Up	GGGGTTCCATTCAGTTAC
222			qRT-ERG4 Down	AAATCGGAATAAGGCAAG
223	3641400	ERG5	qRT-ERG5 Up	AGATACCGTCCACCAGTC
224			qRT-ERG5 Down	CATAATTCTTACCCAAACAC
225	3646489	UPC2	qRT-UPC2 Up	CGGAATCAACTACTCAAC
226			qRT-UPC2 Down	CACCTAACCCAGAAAGAT
227	3635233	MCA1	qRT-MCA1 Up	TTGAGTGGGTGTAAAGAT
228			qRT-MCA1 Down	TTGGATGGGAAGCAGATA
229	3642621	CYC3	qRT-CYC3 Up	CGCCAAAGGCAAGAATGT
230			qRT-CYC3 Down	TCCAAAGCAGGACGAGTA
231	3636195	ACT1	qRT-ACT1 Up	TTGATTTGGCTGGTAGAG
232			qRT-ACT1 Down	ATGGCAGAAGATTGAGAA
