# Supplementary material for: Pitavastatin Calcium Confers Fungicidal Properties to Fluconazole by Inhibiting Ubiquinone Biosynthesis and Generating Reactive Oxygen Species
Source: Antioxidants (Basel). 2024 May 29;13(6):667. doi: 10.3390/antiox13060667 (PMC11200976; doi:10.3390/antiox13060667)
Supplement: Supplementary file 1 [file antioxidants-13-00667-s001.zip › Table S2 Strains used in this study.xlsx]

## Sheet: Sheet1
Table S3 Strains used in this study
No.	Strain	genotype	Source or reference
C. albicans
1	SC5314	Wild type	Eukaryot Cell. 2005 Feb;4(2):298-309.
2	SN152	his1 /his1 arg4/arg4 leu2 /leu2	Eukaryot Cell. 2005 Feb;4(2):298-309.
3	ERG1/erg1	ERG1 /erg1::HIS1 arg4/arg4 leu2 /leu2	This study
4	ERG2/erg2	ERG2 /erg2::HIS1 arg4/arg4 leu2 /leu2	This study
5	ERG3/erg3	ERG3 /erg3::HIS1 arg4/arg4 leu2 /leu2	This study
6	ERG4/erg4	ERG4 /erg4::HIS1 arg4/arg4 leu2 /leu2	This study
7	ERG5/erg5	ERG5 /erg5::HIS1 arg4/arg4 leu2 /leu2	This study
8	ERG6/erg6	ERG6 /erg6::HIS1 arg4/arg4 leu2 /leu2	This study
9	ERG7/erg7	ERG7 /erg7::HIS1 arg4/arg4 leu2 /leu2	This study
10	ERG8/erg8	ERG8 /erg8::HIS1 arg4/arg4 leu2 /leu2	This study
11	ERG9/erg9	ERG9 /erg9::HIS1 arg4/arg4 leu2 /leu2	This study
12	ERG10/erg10	ERG10 /erg10::HIS1 arg4/arg4 leu2 /leu2	This study
13	ERG11/erg11	ERG11/erg11::HIS1 arg4/arg4 leu2 /leu2	This study
14	ERG12/erg12	ERG12 /erg12::HIS1 arg4/arg4 leu2 /leu2	This study
15	ERG13/erg13	ERG13 /erg13::HIS1 arg4/arg4 leu2 /leu2	This study
16	ERG20/erg20	ERG20 /erg20::HIS1 arg4/arg4 leu2 /leu2	This study
17	ERG24/erg24	ERG24 /erg24::HIS1 arg4/arg4 leu2 /leu2	This study
18	ERG25/erg25	ERG25 /erg25::HIS1 arg4/arg4 leu2 /leu2	This study
19	ERG26/erg26	ERG26/erg26::HIS1 arg4/arg4 leu2 /leu2	This study
20	ERG27/erg27	ERG27 /erg27::HIS1 arg4/arg4 leu2 /leu2	This study
21	ERG251/erg251	ERG251 /erg251::HIS1 arg4/arg4 leu2 /leu2	This study
22	IDI1/idi1	IDI1 /idi1::HIS1 arg4/arg4 leu2 /leu2	This study
23	NCP1/ncp1	NCP1 /ncp1::HIS1 arg4/arg4 leu2 /leu2	This study
24	HMG1/hmg1	HMG1 /hmg1::HIS1 arg4/arg4 leu2 /leu2	This study
25	ENO1/eno1	ENO1 /eno1::HIS1 arg4/arg4 leu2 /leu2	This study
26	cmp1/cmp1	cmp1::HIS1 /cmp1::ARG4 leu2 /leu2	This study
27	cmp1-aid/cmp1-aid	cmp1-aid::HIS1 /cmp1-aid::ARG4 leu2 /leu2	This study
28	erg11/erg11	erg11::HIS1 /erg11::ARG4 leu2 /leu2	This study
29	hac1/hac1	hac1::HIS1 /hac1::ARG4 leu2 /leu2	This study
30	ire1/ire1	ire1::HIS1 /ire1::ARG4 leu2 /leu2	This study
31	SEC14/sec14	SEC14/sec14::HIS1 arg4/arg4 leu2 /leu2	This study
32	age3/age3	age3::HIS1 /age3::ARG4 leu2 /leu2	This study
33	vps23/vps23	vps23::HIS1 /vps23::ARG4 leu2 /leu2	This study
34	vps28/vps28	vps28::HIS1 /vps28::ARG4 leu2 /leu2	This study
35	mvb12/mvb12	mvb12::HIS1 /mvb12::ARG4 leu2 /leu2	This study
36	vps36/vps36	vps36::HIS1 /vps36::ARG4 leu2 /leu2	This study
37	vps22/vps22	vps22::HIS1 /vps22::ARG4 leu2 /leu2	This study
38	vps20/vps20	vps20::HIS1 /vps20::ARG4 leu2 /leu2	This study
39	snf7/snf7	snf7::HIS1 /snf7::ARG4 leu2 /leu2	This study
40	hse1/hse1	hse1::HIS1 /hse1::ARG4 leu2 /leu2	This study
41	cdr1/cdr1	cdr1::HIS1 /cdr1::ARG4 leu2 /leu2	This study
42	PADH1-HMG1/hmg1	ARG4-Ptet-off HMG1 /hmg1::HIS1 arg4/arg4 leu2 /leu2	This study
43	PADH1-ERG8/erg8	ARG4-Ptet-off ERG8 /erg8::HIS1 arg4/arg4 leu2 /leu2	This study
44	PADH1-IDI1/idi1	ARG4-Ptet-off IDI1 /idi1::HIS1 arg4/arg4 leu2 /leu2	This study
E. Coli
45	BL21(DE3)	F- ompT hsdSB(rB- mB-) gal dcm（DE3）	TIANGEN, China
