# Supplementary material for: Pitavastatin Calcium Confers Fungicidal Properties to Fluconazole by Inhibiting Ubiquinone Biosynthesis and Generating Reactive Oxygen Species
Source: Antioxidants (Basel). 2024 May 29;13(6):667. doi: 10.3390/antiox13060667 (PMC11200976; doi:10.3390/antiox13060667)
Supplement: Supplementary file 1 [file antioxidants-13-00667-s001.zip › Table S3 compounds used in this study.xlsx]

## Sheet: Sheet2
No.	Product Name	Synergistic lethal concentrations (μM)	M. Wt	Target
1	Almonertinib (hydrochloride)	12.5	562.11	EGFR
2	Pralsetinib	100	533.6	RET
3	Tafenoquine (Succinate)	25	581.58	Parasite
4	Tamoxifen	25	371.51	Apoptosis; Autophagy; Estrogen Receptor/ERR; HSP
5	Tamoxifen (Citrate)	3.125	563.64	Apoptosis; Autophagy; Estrogen Receptor/ERR; HSP
6	Toremifene (citrate)	1.5625	598.08	Apoptosis; Estrogen Receptor/ERR
7	Bazedoxifene (acetate)	50	530.65	Estrogen Receptor/ERR
8	Amitriptyline (hydrochloride)	100	313.86	5-HT Receptor; Adrenergic Receptor; Histamine Receptor; mAChR; Serotonin Transporter; Sodium Channel; Trk Receptor
9	Desloratadine	100	310.82	Endogenous Metabolite; Histamine Receptor
10	Propafenone (hydrochloride)	100	377.9	Sodium Channel
11	Cobimetinib (racemate)	25	531.31	MEK
12	Entrectinib	50	560.64	ALK; Autophagy; ROS; Trk Receptor
13	Raloxifene (hydrochloride)	100	510.04	Autophagy; Estrogen Receptor/ERR
14	Vinorelbine (ditartrate)	100	1079.11	Autophagy; Microtubule/Tubulin
15	Pitavastatin (Calcium)	1.5625	440.49	Apoptosis; Autophagy; HMG-CoA Reductase (HMGCR); Mitophagy
16	Domiphen (bromide)	0.1953	414.46	Potassium Channel
17	Cetylpyridinium (chloride)	12.5	339.99	Bacterial; HBV
18	Visomitin	50	617.6	Reactive Oxygen Species
19	Disulfiram	100	296.54	Aldehyde Dehydrogenase (ALDH); Interleukin Related; Pyroptosis
20	Etomidate (hydrochloride)	100	280.75	GABA Receptor
21	Pericyazine	100	365.49	Dopamine Receptor
22	Nortriptyline (hydrochloride)	100	299.84	Apoptosis; Autophagy; Drug Metabolite
23	Flupentixol dihydrochloride	100	507.44	Others
24	Piroctone olamine	100	298.42	Fungal
25	Mebhydrolin	100	276.38	Histamine Receptor
26	Metixene hydrochloride hydrate	25	363.94	mAChR
27	Alimemazine hemitartrate	50	373.49	Others
28	Eliglustat (hemitartrate)	100	959.17	Others
29	Ebastine	1.5625	469.66	Histamine Receptor
30	Saquinavir	50	670.84	HIV; HIV Protease; SARS-CoV
31	Sotagliflozin	100	424.94	SGLT
32	Ethacridine (lactate monohydrate)	100	361.39	Bacterial
33	Tiratricol	100	621.93	Thyroid Hormone Receptor
34	Mirodenafil (dihydrochloride)	100	604.59	Phosphodiesterase (PDE)
35	Azaperone	100	327.4	Dopamine Receptor
36	9-Aminoacridine	100	194.23	Bacterial; HIV
37	Canagliflozin	100	444.52	SGLT
38	Talazoparib tosylate	100	552.55	PARP
39	Cobicistat	100	776.02	Cytochrome P450; HIV
40	Melitracen (hydrochloride)	50	327.89	5-HT Receptor
41	Pimethixene maleate	12.5	409.5	5-HT Receptor; Histamine Receptor
42	Dabigatran etexilate	6.25	627.73	Others
43	Cyproheptadine (hydrochloride)	50	323.86	5-HT Receptor
44	Cyproheptadine (hydrochloride sesquihydrate)	100	350.88	5-HT Receptor; Histamine Receptor
45	Cobimetinib (hemifumarate)	50	589.25	Apoptosis; MEK
46	Dacomitinib	100	469.94	Apoptosis; EGFR
47	Osimertinib mesylate	50	595.71	EGFR
48	Cobimetinib	50	531.31	Apoptosis; MEK
49	Tolterodine	100	325.49	mAChR
50	Valdecoxib	100	314.36	COX
51	Fluvoxamine (maleate)	100	434.41	Serotonin Transporter
52	Tezacaftor	100	520.5	Autophagy; CFTR
53	Cyclandelate	100	276.37	Others
54	Ingenol Mebutate	100	430.53	PKC
55	Oxaprozin	100	293.32	COX; NF-κB
56	Thioridazine (hydrochloride)	100	407.04	5-HT Receptor; Autophagy; Dopamine Receptor
57	Osimertinib	100	499.61	EGFR
58	Afatinib	100	485.94	Autophagy; EGFR
59	Otilonium (bromide)	6.25	563.57	mAChR
60	Afatinib (dimaleate)	100	718.08	Autophagy; EGFR
61	Darifenacin (hydrobromide)	100	507.46	mAChR
62	Ibuprofen	100	206.28	COX
63	Cinacalcet (hydrochloride)	100	393.87	CaSR
64	Dronedarone (Hydrochloride)	100	593.22	Autophagy; Potassium Channel
65	Solifenacin (Succinate)	100	480.55	mAChR
66	Cinacalcet	100	357.41	CaSR
67	Fedratinib	100	524.68	Apoptosis; JAK
68	Panobinostat	100	349.43	Apoptosis; Autophagy; HDAC; HIV
69	Maprotiline (hydrochloride)	50	313.86	Autophagy
70	Bosutinib	25	530.45	Autophagy; Bcr-Abl; Src
71	Ivermectin	3.125	875.09	Antibiotic; Autophagy; HIV; HSV; Mitophagy; Parasite; SARSCoV
72	Paroxetine (hydrochloride)	50	365.83	Autophagy; Serotonin Transporter
73	Dasatinib (hydrochloride)	100	524.47	Apoptosis; Autophagy; Bcr-Abl; Src
74	Sunitinib	100	398.47	Apoptosis; Autophagy; IRE1; Mitophagy; PDGFR; VEGFR
75	Loxapine	100	327.81	5-HT Receptor
76	Lapatinib	25	581.06	Autophagy; EGFR; Ferroptosis
77	Carvedilol	100	406.47	Adrenergic Receptor; Autophagy
78	Quetiapine (hemifumarate)	100	441.54	5-HT Receptor; Dopamine Receptor
79	Clozapine	100	326.82	Dopamine Receptor; mAChR
80	Fluvastatin (sodium)	6.25	433.45	Autophagy; Ferroptosis; HMG-CoA Reductase (HMGCR)
81	Salmeterol	100	415.57	Adrenergic Receptor
82	Amiodarone (hydrochloride)	25	681.77	Autophagy; Potassium Channel
83	Clioquinol	12.5	305.5	Antibiotic; Autophagy; Fungal; Mitophagy
84	Celecoxib	50	381.37	COX
85	Diflunisal	100	250.2	COX
86	Rolapitant	12.5	500.48	Neurokinin Receptor
87	Vilanterol (trifenatate	100	774.77	Adrenergic Receptor
88	Quetiapine	100	383.51	5-HT Receptor; Dopamine Receptor
89	Lomitapide	6.25	693.72	Others
90	Ponatinib	100	532.56	Autophagy; Bcr-Abl; FGFR; PDGFR; Src; VEGFR
91	Sertraline (hydrochloride)	25	342.69	Serotonin Transporter
92	Almonertinib	25	525.64	EGFR
93	Atomoxetine (hydrochloride)	100	291.82	Others
94	Mianserin (hydrochloride)	100	300.83	Histamine Receptor
95	Terbinafine hydrochloride	6.25	327.89	Antibiotic; Bacterial; Fungal
96	Atorvastatin (hemicalcium salt)	12.5	577.67	Autophagy; Ferroptosis; HMG-CoA Reductase (HMGCR)
97	Nepafenac	100	254.28	COX
98	Terbinafine	6.25	291.43	Antibiotic; Bacterial; Fungal
99	Thymol	100	150.22	Bacterial
100	Eugenol	100	164.2	Apoptosis; Bacterial; Ferroptosis; Parasite; Reactive Oxygen Species
101	Reserpine	50	608.68	Autophagy; Monoamine Transporter
102	Mequitazine	25	322.47	Histamine Receptor
103	Lovastatin	100	404.54	Autophagy; Ferroptosis; HMG-CoA Reductase (HMGCR)
104	Crotamiton	100	203.28	Parasite
105	Triclosan	0.3906	289.54	Antibiotic; Autophagy; Bacterial; Fungal
106	Tegaserod (maleate)	6.25	417.46	5-HT Receptor
107	Trihexyphenidyl (hydrochloride)	100	337.93	mAChR
108	Proguanil	100	253.73	Antifolate; Parasite
109	Pimecrolimus	0.1953	810.45	Others
110	Benzethonium chloride	25	448.08	nAChR
111	Cetylpyridinium (chloride monohydrate)	12.5	358	Bacterial
112	Travoprost	100	500.55	Prostaglandin Receptor
113	Terfenadine	3.125	471.67	Apoptosis; Caspase; Histamine Receptor; Na+/Ca2+ Exchanger; Potassium Channel
114	Pimavanserin	12.5	427.55	5-HT Receptor
115	Droperidol	100	379.43	Dopamine Receptor
116	Domperidone	100	425.91	Dopamine Receptor
117	Dapoxetine (hydrochloride)	50	341.87	Serotonin Transporter
118	Dabigatran etexilate (mesylate)	50	723.84	Others
119	Dipyridamole	100	504.63	Phosphodiesterase (PDE)
120	Menadione	100	172.18	Endogenous Metabolite
121	Chlorhexidine (digluconate)	6.25	897.76	Antibiotic; Bacterial
122	Mefloquine (hydrochloride)	25	414.77	Autophagy; Parasite
123	Conivaptan (hydrochloride)	100	535.04	Vasopressin Receptor
124	Atorvastatin	25	558.64	Autophagy; HMG-CoA Reductase (HMGCR)
125	Magnolol	12.5	266.33	Autophagy; Bacterial; PPAR; RAR/RXR
126	Thonzonium (bromide)	100	591.71	Bacterial; Proton Pump
127	Bromperidol	50	420.32	5-HT Receptor
128	Pramocaine (hydrochloride)	100	329.86	Others
129	Desipramine hydrochloride	100	302.84	Dopamine Transporter; Serotonin Transporter
130	Amoxapine	100	313.78	Others
131	Dihydroergotoxine (mesylate)	100	2314.74	GABA Receptor
132	Hydroxyzine (pamoate)	100	763.27	Histamine Receptor
133	Oxethazaine	50	467.64	HBV
134	Protriptyline (hydrochloride)	100	299.84	AChE
135	Dioscin	6.25	869.04	Apoptosis; Autophagy
136	Voxelotor	100	337.37	Others
137	Quizartinib	6.25	560.67	Apoptosis; Autophagy; FLT3; Ligand for Target Protein for PROTAC
138	Bleomycin (sulfate)	3.125	1512.62	Antibiotic; DNA/RNA Synthesis
139	Canagliflozin (hemihydrate)	100	453.52	SGLT
140	Carcainium (chloride)	100	347.84	Others
141	Voclosporin	0.1953	1214.62	Phosphatase
142	Stiripentol	100	234.29	Cytochrome P450
143	Bufexamac	100	223.27	HDAC
144	Clomiphene (citrate)	50	598.08	Estrogen Receptor/ERR
145	Selamectin	12.5	769.96	Chloride Channel; Parasite; P-glycoprotein
146	Sertindole	25	440.94	5-HT Receptor; Adrenergic Receptor; Autophagy; Dopamine Receptor
147	Rosuvastatin (Calcium)	50	500.57	Autophagy; HMG-CoA Reductase (HMGCR); Potassium Channel
148	Bleomycin (hydrochloride)	3.125	1451	Antibiotic; DNA/RNA Synthesis
149	Anamorelin (hydrochloride)	100	583.16	GHSR
150	Lasofoxifene (Tartrate)	100	563.64	Estrogen Receptor/ERR
151	Cyclobenzaprine (hydrochloride)	100	311.85	5-HT Receptor
152	Ceritinib	12.5	558.14	ALK; IGF-1R; Insulin Receptor
153	Chlorprothixene	100	315.86	Bacterial; Dopamine Receptor; Histamine Receptor
154	Reserpine (hydrochloride)	100	645.14	Monoamine Transporter
155	Mebhydrolin (napadisylate)	100	841.05	Histamine Receptor
156	Bortezomib	100	384.24	Apoptosis; Autophagy; NF-κB; Proteasome
157	Blonanserin	50	367.5	5-HT Receptor; Adrenergic Receptor; Dopamine Receptor; Sigma Receptor
158	Miltefosine	100	407.57	Akt; HIV
159	Crizotinib (hydrochloride)	100	486.8	ALK; Autophagy; c-Met/HGFR; ROS
160	Indomethacin	100	357.79	Autophagy; COX
161	Haloperidol	100	375.86	Dopamine Receptor
162	Crizotinib	100	450.34	ALK; Autophagy; c-Met/HGFR; ROS
163	Perphenazine	25	403.97	5-HT Receptor; Adrenergic Receptor; Dopamine Receptor; Histamine Receptor
164	Flufenamic acid	100	281.23	AMPK; Calcium Channel; Chloride Channel; COX; Parasite; Potassium Channel
165	Pimavanserin tartrate	12.5	1005.2	5-HT Receptor
166	Nintedanib	100	539.62	FGFR; PDGFR; VEGFR
167	(S)-Crizotinib	100	450.34	Apoptosis; DNA/RNA Synthesis
168	Ledipasvir	100	889	HCV; SARS-CoV
169	Hexylresorcinol	12.5	194.27	Apoptosis; Bacterial; Glucosidase; Parasite
170	Pizotifen	100	295.44	5-HT Receptor
171	Benztropine (mesylate)	100	403.54	Dopamine Receptor; Histamine Receptor; mAChR
172	Fenoprofen (Calcium hydrate)	100	279.32	Apoptosis; COX
173	Olmutinib	100	486.59	EGFR
174	Metergoline	100	403.52	5-HT Receptor; Dopamine Receptor; Sodium Channel
175	Ceritinib dihydrochloride	12.5	631.06	ALK; IGF-1R; Insulin Receptor
176	Octenidine (dihydrochloride)	1.5625	623.83	Bacterial
177	Duloxetine (hydrochloride)	50	333.88	Serotonin Transporter
178	Vortioxetine (hydrobromide)	100	379.36	5-HT Receptor; Serotonin Transporter
179	Diclofenac (potassium)	100	334.24	Apoptosis; COX
180	Diclofenac (diethylamine)	50	369.29	Apoptosis; COX
181	Vortioxetine	6.25	298.45	5-HT Receptor; Serotonin Transporter
182	Amorolfine (hydrochloride)	100	353.97	Antibiotic; Fungal
183	Dihydroergocristine (mesylate)	100	707.84	Amyloid-β
184	Perhexiline maleate	50	393.56	Others
185	Colistin (sulfate)	12.5	1253.51	Antibiotic; Autophagy; Bacterial
186	Cerivastatin (sodium)	0.7812	481.53	Ferroptosis; HMG-CoA Reductase (HMGCR)
187	Osimertinib (dimesylate)	100	691.82	EGFR
188	Docusate (Sodium)	100	444.56	HSV
189	Hydroxyzine (dihydrochloride)	100	447.83	Histamine Receptor
190	Dimemorfan (phosphate)	100	353.39	Sigma Receptor
191	Polymyxin B (Sulfate)	6.25	1287.53 (Polymyxin B2Sulfate)	Antibiotic; Bacterial
192	Nilvadipine	100	385.37	Calcium Channel
193	Flunarizine (dihydrochloride)	50	477.42	Calcium Channel; Dopamine Receptor; Sodium Channel
194	Dronedarone	100	556.76	Adrenergic Receptor; Autophagy; Calcium Channel; Cytochrome P450; mAChR; Sodium Channel
195	Benidipine (hydrochloride)	100	542.02	Calcium Channel
196	Pinaverium bromide	100	591.42	Calcium Channel
197	Amlodipine (maleate)	100	524.95	Calcium Channel
198	Amlodipine	100	408.88	Calcium Channel
199	Levamlodipine besylate	100	567.05	Calcium Channel
200	Felodipine	100	384.25	Autophagy; Calcium Channel
	mTOR signaling pathway inhibitors elimination
	Temsirolimus		1030.29	Apoptosis; Autophagy; mTOR
	Everolimus		958.22	Apoptosis; Autophagy; FKBP; mTOR
	Rapamycin		914.17	Antibiotic; Autophagy; Endogenous Metabolite; FKBP; Fungal; mTOR
	Calcium - calcineurin - related compounds elimination
	Tacrolimus (monohydrate)		822.03	Antibiotic; Autophagy; Bacterial; FKBP; Phosphatase
	Cyclosporin A		1202.61	Antibiotic; Complement System; Phosphatase
	Azoles elimination
	Micafungin (sodium)		1292.26	Antibiotic; Fungal
	Neticonazole		302.43	Fungal
	Isavuconazonium (sulfate)		814.84	Fungal
	Butoconazole (nitrate)		474.79	Fungal
	Voriconazole		349.31	Fungal
	Terconazole		532.46	Fungal
	Sulconazole (mononitrate)		460.76	Bacterial; Fungal
	Tavaborole		151.93	Antibiotic; Fungal
	Econazole (nitrate)		444.7	Antibiotic; Bacterial; Fungal
	Miconazole (nitrate)		479.14	Antibiotic; Bacterial; Fungal
	Isavuconazole		437.47	Antibiotic; Cytochrome P450; Fungal
	Isoconazole (nitrate		479.14	Antibiotic; Bacterial; Fungal
	Clotrimazole		344.84	Antibiotic; Autophagy; Bacterial; Fungal
	Econazole		381.68	Antibiotic; Fungal
	Tioconazole		387.71	Antibiotic; Fungal
	Triclabendazole		359.66	Microtubule/Tubulin; Parasite
	Polyene compounds elimination
	Amphotericin B		924.08	Antibiotic; Fungal
